# Supplementary material for: Development and Validation of Decision Rules Models to Stratify Coronary Artery Disease, Diabetes, and Hypertension Risk in Preventive Care: Cohort Study of Returning UK Biobank Participants
Source: J Pers Med. 2021 Dec 7;11(12):1322. doi: 10.3390/jpm11121322 (PMC8707007; doi:10.3390/jpm11121322)
Supplement: Supplementary file 1 [file jpm-11-01322-s001.zip]

Archive with 1 entries (1 files):
- jpm-1416814-supplementary.pdf
